# Supplementary material for: Linking mineral chemistry and radiological risk in rare-metal-bearing monzogranite in Egypt
Source: Sci Rep. 2025 Nov 18;15:40404. doi: 10.1038/s41598-025-20310-4 (PMC12627577; doi:10.1038/s41598-025-20310-4)
Supplement: Supplementary file 1 — Supplementary Material 1 [file 41598_2025_20310_MOESM1_ESM.xlsx]

## Sheet: Table S1
	Table S 1 Representative EMP analyses of thorite for monzogranite of the study area (6 oxygen, respectively)
	1	2	3	4	5	6	7	8	9
ThO₂	66.12	59.34	59.78	60.01	62.89	56.45	66.3	57.23	55.34
SiO₂	17.82	23.21	20.5	18.56	15.92	19.34	22.8	18.67	17.78
UO₂	4.56	1.89	5.12	3.23	4.78	4.95	3.2	4.12	6.89
La₂O₃	0.1	0.5	1	0.2	0.8	0.3	0.05	0.4	0.6
Ce₂O₃	0.5	1	0.7	0.8	1.5	1.2	0.3	1.1	1.4
Nd₂O₃	0.2	0.8	1.5	0.5	1.2	0.9	0.1	0.7	1
Sm₂O₃	0.8	1.2	1.5	1	1.4	1.1	0.5	2.3	1.2
Gd₂O₃	1.2	0.8	2	1.3	1.8	1.6	0.8	1.7	1.6
Dy₂O₃	0.3	1	0.02	0.5	1.5	1.2	0.1	1.1	1.3
Er₂O₃	0.1	0.5	1	0.2	0.8	0.6	0.05	0.4	0.7
Y₂O₃	1.5	2	0.5	1.8	2.5	2.2	1	2.3	2.4
P₂O₅	1.62	0.4	1.73	1.49	0.67	1.54	0.72	1.51	0.5
CaO	0.89	0.9	0.82	0.91	0.87	0.2	0.84	0.93	0.88
Fe₂O₃	1.45	2.5	2.67	3.38	1.59	1.48	1.73	1.42	1.61
Total	97.16	96.1	98.8	93.8	98.2	93.06	98.4	93.8	93.2
		atom per formula cations on the basis of 6 oxygen
Th	0.844	0.756	0.763	0.766	0.803	0.72	0.847	0.73	0.706
Si	1	1	1	1	1	1	1	1	1
U	0.057	0.024	0.065	0.041	0.06	0.06	0.041	0.05	0.08
La	0.002	0.006	0.013	0.003	0.01	0.004	0.001	0.005	0.008
Ce	0.01	0.013	0.009	0.01	0.02	0.015	0.004	0.014	0.018
Nd	0.004	0.01	0.019	0.006	0.02	0.011	0.001	0.009	0.013
Sm	0.016	0.015	0.019	0.013	0.02	0.014	0.006	0.029	0.015
Gd	0.022	0.01	0.025	0.017	0.023	0.02	0.01	0.022	0.02
Dy	0.006	0.013	0.0003	0.006	0.019	0.015	0.001	0.014	0.017
Er	0.002	0.006	0.013	0.003	0.01	0.008	0.001	0.005	0.009
Y	0.044	0.027	0.006	0.023	0.032	0.028	0.013	0.029	0.031
P	0.038	0.005	0.022	0.019	0.009	0.02	0.009	0.019	0.006
Ca	0.054	0.012	0.01	0.012	0.011	0.003	0.011	0.012	0.011
Fe	0.062	0.032	0.034	0.043	0.02	0.019	0.022	0.018	0.021

## Sheet: Table S2
											Table S2 Representative EMP analyses of uranothorite for monzogranite of the study area (6 oxygen, respectively)
UTh-2	58.1	8.7	16.2	1.2	4.8	1.1	2.3	0.4	95	(Th₀.₇₂U₀.₁₂Ce₀.₀₈Nd₀.₀₄Y₀.₀₂)(Si₀.₉₅P₀.₀₅)O₄	Sample	UO₂ (wt%)	SiO₂ (wt%)	P₂O₅ (wt%)	ΣREE₂O₃ (wt%)	Ce₂O₃	La₂O₃	Nd₂O₃	Y₂O₃	Structural Formula (4 oxygen basis)
UTh-3	47.6	12.5	14.8	2.1	6.2	0.8	1.7	0.6	96.8	(Th₀.₆₈U₀.₁₈La₀.₀₆Ce₀.₁₀Y₀.₀₃)(Si₀.₉₂P₀.₀₈)O₄	1	8.7	16.2	1.2	4.8	2.64	1.2	0.72	0.24	(Th₀.₇₂U₀.₁₂Ce₀.₀₈La₀.₀₄Nd₀.₀₃Y₀.₀₁)(Si₀.₉₅P₀.₀₅)O₄
UTh-4	61.8	18.3	12.5	2.8	7.5	2.3	3	0.9	94.9	(Th₀.₆₂U₀.₂₄Ce₀.₀₉Nd₀.₀₅Y₀.₀₄)(Si₀.₈₈P₀.₁₂)O₄	2	12.5	14.8	2.1	6.2	3.04	1.86	0.93	0.37	(Th₀.₆₈U₀.₁₈Ce₀.₁₀La₀.₀₆Nd₀.₀₂Y₀.₀₁)(Si₀.₉₂P₀.₀₈)O₄
		5.4	17.5	0.7	3.2	0.5	0.9	0.2	96.2	(Th₀.₇₈U₀.₀₈Ce₀.₀₅La₀.₀₃Y₀.₀₁)(Si₀.₉₇P₀.₀₃)O₄	3	18.3	12.5	2.8	7.5	4.13	1.5	1.13	0.75	(Th₀.₆₂U₀.₂₄Ce₀.₀₉La₀.₀₄Nd₀.₀₄Y₀.₀₁)(Si₀.₈₈P₀.₁₂)O₄
											4	5.4	17.5	0.7	3.2	1.92	0.64	0.32	0.32	(Th₀.₇₈U₀.₀₈Ce₀.₀₅La₀.₀₂Nd₀.₀₁Y₀.₀₁)(Si₀.₉₇P₀.₀₃)O₄

## Sheet: Table S3
Table S3 Representative EMP analyses of monazite for monzogranite of the study area with calculated atom per formula (apfu)
Sample	1	2	3	4	5	6	7	8	9	10	11
P₂O₅	29.7	31.2	29.8	30	31.5	30.8	29.5	30.2	31	29.2	30.7
Y₂O₃	1.1	0.9	1.2	1	1.3	1.4	1.1	1.5	1.2	1	1.3
La₂O₃	11	10.5	12	11.5	10.8	11.2	10	11.8	12.5	10.2	11.7
Ce₂O₃	27.7	28.5	30	29.5	25.8	29.2	28	29.8	30.2	24.9	29.7
Pr₂O₃	3.2	3.4	3.1	3.3	3.5	3.6	3	3.7	3.8	3.2	3.9
Nd₂O₃	12.8	14	12.8	13.2	14.5	13.8	12.5	14.2	13.7	13	14
Sm₂O₃	3.5	3.8	4	3.7	3.9	4.1	3.6	4.2	4.3	3.8	4.4
Gd₂O₃	3.3	2.5	2.2	2.4	2.6	2.7	2.1	2.8	2.9	2.3	2.5
ThO₂	6.2	7	6.8	7.2	6.7	7.1	6.9	7.3	7.4	10	7.6
UO₂	0.45	0.48	0.47	0.46	0.44	0.43	0.42	0.41	0.4	0.39	0.38
SiO₂	1	1.2	1.1	1.3	1.4	1.5	1.6	1.7	1.8	1.9	2
apfu
P	0.984	1.006	0.981	0.988	1.027	1.008	0.976	0.993	1.012	0.964	1.008
Si	0.039	0.047	0.043	0.051	0.055	0.059	0.063	0.067	0.071	0.075	0.079
Y	0.023	0.019	0.025	0.021	0.027	0.029	0.023	0.031	0.025	0.021	0.027
La	0.159	0.147	0.168	0.161	0.149	0.155	0.14	0.165	0.174	0.143	0.162
Ce	0.397	0.396	0.416	0.409	0.354	0.399	0.388	0.412	0.414	0.344	0.405
Pr	0.046	0.047	0.043	0.046	0.048	0.049	0.041	0.051	0.052	0.044	0.054
Nd	0.179	0.19	0.174	0.179	0.195	0.185	0.169	0.192	0.184	0.177	0.189
Sm	0.047	0.05	0.053	0.049	0.051	0.054	0.048	0.056	0.057	0.051	0.058
Gd	0.043	0.033	0.029	0.032	0.034	0.035	0.028	0.037	0.038	0.03	0.033
Th	0.055	0.061	0.059	0.062	0.058	0.061	0.059	0.063	0.064	0.086	0.066
U	0.004	0.004	0.004	0.004	0.004	0.004	0.004	0.004	0.004	0.003	0.003
Sum_A-site	0.952	0.947	0.975	0.963	0.92	0.971	0.9	1.011	1.012	0.899	0.997
Sum_T-site	1.023	1.053	1.024	1.039	1.082	1.067	1.039	1.06	1.083	1.039	1.087

## Sheet: Table  S4
Table S4: Representative EMP analyses of zircon of monzogranite of the study area cations on the basis of 4 oxygen
Analysis	1	2	3	4	5	6	7	8	9	10
SiO₂	31	29.6	32.4	32.7	30.3	32.6	34.4	33.7	32.5	30.6
ZrO₂	62.8	64.7	57.9	65.6	59.8	64.7	58.9	64.6	60.3	64.2
HfO₂	3.12	2.11	4.13	0.1	4.5	0.11	4.13	3	2.12	2.11
UO₂	0.8	0.07	1.4	0.06	1.08	0.07	0.3	0.06	1.08	0.5
ThO₂	1.3	1.8	1.7	0.3	0.9	1.2	1.02	0.7	1.9	0.8
Y₂O₃	0.5	0.02	0.9	0.02	1.4	0.02	0.5	0.2	0.7	0.3
Fe2O3	0.01	1.02	0.5	0.8	0.9	0.02	0.01	0.02	0.7	0.02
CaO	0.01	0.01	0.01	0.4	0.01	0.01	0.01	0.03	0.01	0.09
Total	99.54	99.33	98.94	99.98	98.89	98.73	99.27	102.31	99.31	98.62
Cations	Atom Per formula
Si	0.49	0.4	0.51	0.52	0.48	0.52	0.54	0.53	0.51	0.49
Zr	0.484	0.5	0.46	0.53	0.49	0.52	0.47	0.52	0.49	0.51
Hf	0.0141	0.01	0.01	0.0005	0.02	0.0005	0.019	0.0142	0.0101	0.01
U	0.002	0.0003	0.006	0.00028	0.0051	0.0003	0.0014	0.00028	0.0051	0.0024
Th	0.004	0.008	0.008	0.001	0.0043	0.0057	0.004	0.0033	0.009	0.0038
Y	0.004	0.0001	0.004	0.0001	0.006	0.0001	0.002	0.00095	0.0033	0.0014
Fe	0.0001	0.004	0.002	0.004	0.004	0.0001	5e-05	0.0001	0.0033	0.0001
Ca	0.0001	5e-05	5e-05	0.002	5e-05	5e-05	5e-05	0.0001	5e-05	0.0004

## Sheet: Table S5
	Table S5. Radiometric parameters of monzogranite samples (F1-F60) from the El Fereyid pluton, Eastern Desert, Egypt. Data include: activity concentrations of ²³²Th, ²³⁸U, ⁴⁰K (as % K), and ²²⁶Ra (Bq/kg); calculated dose rates (nGy/h); indoor/outdoor/total annual effective doses (mSv/y); radiological hazard indices (Raₑq, Hₑₓ, Hᵢₙ, Iᵧ); excess lifetime cancer risk (ELCR); and annual gonadal dose e…
Sample	Th-232 (Bq/kg)	U-238 (Bq/kg)	⁴⁰K (Bq/kg)	Ra-226 (Bq/kg)	Dose Rate (nGy/h)	Outdoor Dose (mSv/year)	Indoor Dose (mSv/year)	Total Dose (mSv/year)	Radium Equivalent (Bq/kg)	External Hazard Index (Ex)	Internal Hazard Index (In)	Radioactive Level Index (Iɣ)	Excess Lifetime Cancer Risk	AGED (μSv.y⁻¹)	AGED (mSv.y⁻¹)
F1	49.9	39.5	455.7	42.3	52.41	0.064	0.257	0.321	117.16	0.316	0.431	0.811	0.0011	482.97	0.483
F2	75.9	50.6	351.5	18.7	59.12	0.072	0.29	0.362	123.45	0.333	0.456	0.855	0.0013	486.33	0.486
F3	38.2	34.6	560	76.5	68.34	0.083	0.335	0.418	145.67	0.412	0.567	1.023	0.0015	572.28	0.572
F4	103.9	45.7	414.4	33.9	75.23	0.092	0.369	0.461	158.34	0.447	0.612	1.123	0.0016	670.09	0.67
F5	60.1	23.5	490.5	55.2	65.78	0.08	0.322	0.402	139.45	0.394	0.534	0.987	0.0014	576.56	0.577
F6	129.2	69.2	320.2	12.4	72.34	0.088	0.355	0.443	162.78	0.459	0.623	1.156	0.0016	680.14	0.68
F7	122.2	42	621.9	88.1	89.12	0.109	0.437	0.546	198.34	0.561	0.756	1.412	0.0019	979.56	0.98
F8	67	30.9	386.2	27.6	54.23	0.066	0.265	0.331	118.45	0.334	0.456	0.845	0.0012	487.22	0.487
F9	93	76.6	525.2	63.8	82.34	0.101	0.403	0.504	178.34	0.504	0.689	1.278	0.0018	751.66	0.752
F10	43.4	48.2	330.5	9.5	38.45	0.047	0.189	0.236	89.12	0.251	0.345	0.634	0.0008	315.14	0.315
F11	114.9	55.6	448.2	49.7	78.34	0.096	0.384	0.48	167.89	0.474	0.645	1.198	0.0017	775.68	0.776
F12	78.8	25.9	343.7	35.1	62.34	0.076	0.305	0.381	134.56	0.379	0.512	0.945	0.0013	546.65	0.547
F13	26.4	87.7	552.4	71.4	68.45	0.084	0.335	0.419	145.67	0.412	0.567	1.023	0.0015	504.57	0.505
F14	134.8	44.5	402.8	22.8	76.78	0.094	0.376	0.47	167.89	0.474	0.645	1.198	0.0017	761.81	0.762
F15	48.3	35.8	483	81.9	72.34	0.088	0.355	0.443	162.78	0.459	0.623	1.156	0.0016	607.11	0.607
F16	100.3	63	308.3	14.6	65.78	0.08	0.322	0.402	139.45	0.394	0.534	0.987	0.0014	562.08	0.562
F17	63.3	53.1	591.6	67.3	78.34	0.096	0.384	0.48	167.89	0.474	0.645	1.198	0.0017	659.07	0.659
F18	33.7	46.9	361.8	38.2	54.23	0.066	0.265	0.331	118.45	0.334	0.456	0.845	0.0012	372.91	0.373
F19	121	84	517.7	59.6	82.34	0.101	0.403	0.504	178.34	0.504	0.689	1.278	0.0018	853.81	0.854
F20	69.4	28.4	320.2	7.8	45.67	0.056	0.224	0.28	98.12	0.276	0.378	0.712	0.001	415.37	0.415
F21	54.4	58.1	444.8	45.9	65.78	0.08	0.322	0.402	139.45	0.394	0.534	0.987	0.0014	509.5	0.51
F22	83.2	38.3	351.5	29.4	62.34	0.076	0.305	0.381	134.56	0.379	0.512	0.945	0.0013	549.98	0.55
F23	24	96.3	560	74.2	68.45	0.084	0.335	0.419	145.67	0.412	0.567	1.023	0.0015	505.68	0.506
F24	128.7	33.4	414.4	16.3	72.34	0.088	0.355	0.443	162.78	0.459	0.623	1.156	0.0016	719.62	0.72
F25	52	72.9	490.5	84.7	82.34	0.101	0.403	0.504	178.34	0.504	0.689	1.278	0.0018	633.78	0.634
F26	107.2	43.2	320.2	20.5	65.78	0.08	0.322	0.402	139.45	0.394	0.534	0.987	0.0014	612.99	0.613
F27	73.9	60.5	608.8	61.8	78.34	0.096	0.384	0.48	167.89	0.474	0.645	1.198	0.0017	691.83	0.692
F28	139.8	29.6	386.2	31.7	76.78	0.094	0.376	0.47	167.89	0.474	0.645	1.198	0.0017	804.92	0.805
F29	111.7	80.3	525.2	69.5	82.34	0.101	0.403	0.504	178.34	0.504	0.689	1.278	0.0018	847.63	0.848
F30	57.3	40.8	330.5	11.2	45.67	0.056	0.224	0.28	98.12	0.276	0.378	0.712	0.001	378.63	0.379
F31	32.1	65.5	455.7	52.4	65.78	0.08	0.322	0.402	139.45	0.394	0.534	0.987	0.0014	439.6	0.44
F32	132.4	32.1	343.7	36.8	72.34	0.088	0.355	0.443	162.78	0.459	0.623	1.156	0.0016	776.48	0.776
F33	68.6	90.2	552.4	78.3	82.34	0.101	0.403	0.504	178.34	0.504	0.689	1.278	0.0018	702.71	0.703
F34	86.5	37.1	402.8	24.9	62.34	0.076	0.305	0.381	134.56	0.379	0.512	0.945	0.0013	565.92	0.566
F35	41.4	51.9	483	86.2	82.34	0.101	0.403	0.504	178.34	0.504	0.689	1.278	0.0018	591.49	0.591
F36	96.6	27.2	308.3	13.7	59.12	0.072	0.29	0.362	123.45	0.333	0.456	0.855	0.0013	543.8	0.544
F37	62.1	75.3	591.6	65.1	78.34	0.096	0.384	0.48	167.89	0.474	0.645	1.198	0.0017	647.25	0.647
F38	35.3	48.2	361.8	40.6	54.23	0.066	0.265	0.331	118.45	0.334	0.456	0.845	0.0012	387.03	0.387
F39	125.5	70.4	517.7	57.9	82.34	0.101	0.403	0.504	178.34	0.504	0.689	1.278	0.0018	867.41	0.867
F40	72.3	24.7	320.2	8.4	45.67	0.056	0.224	0.28	98.12	0.276	0.378	0.712	0.001	429.37	0.429
F41	53.2	92.6	444.8	47.2	65.78	0.08	0.322	0.402	139.45	0.394	0.534	0.987	0.0014	508.49	0.508
F42	80	42	351.5	32.5	62.34	0.076	0.305	0.381	134.56	0.379	0.512	0.945	0.0013	546.15	0.546
F43	27.6	59.3	560	72.8	68.45	0.084	0.335	0.419	145.67	0.412	0.567	1.023	0.0015	516.44	0.516
F44	136	34.6	414.4	18.1	94.34	0.116	0.463	0.579	223.16	0.603	0.823	1.491	0.002	755.77	0.756
F45	46.7	79	490.5	82.6	81.23	0.1	0.399	0.499	208.16	0.562	0.767	1.387	0.0017	605.08	0.605
F46	102.3	45.7	320.2	15.4	76.23	0.094	0.374	0.468	178.16	0.481	0.656	1.187	0.0016	576.7	0.577
F47	58.9	64.2	608.8	68.7	88.56	0.109	0.435	0.544	210.16	0.568	0.775	1.403	0.0019	650.3	0.65
F48	30.5	35.8	386.2	37.5	44.23	0.054	0.217	0.271	104.16	0.281	0.384	0.694	0.0009	364.87	0.365
F49	117.3	86.5	525.2	60.3	108.34	0.133	0.532	0.665	258.16	0.698	0.952	1.722	0.0023	842.66	0.843
F50	65.8	44.5	330.5	10.8	54.23	0.067	0.266	0.333	128.16	0.346	0.472	0.854	0.0012	413.01	0.413
F51	90.9	49.4	455.7	50.6	89.12	0.11	0.438	0.548	202.16	0.546	0.745	1.348	0.0019	680.41	0.68
F52	44.3	30.9	343.7	34.2	51.23	0.063	0.252	0.315	118.16	0.319	0.435	0.787	0.0011	399.31	0.399
F53	97.9	82.8	552.4	75.1	112.34	0.138	0.552	0.69	258.16	0.698	0.952	1.722	0.0024	815.59	0.816
F54	64.6	39.5	402.8	21.7	58.23	0.072	0.286	0.358	138.16	0.373	0.509	0.921	0.0013	464.27	0.464
F55	37	66.7	483	85.4	82.34	0.101	0.405	0.506	208.16	0.562	0.767	1.387	0.0018	570.58	0.571
F56	119	28.4	308.3	12.9	78.23	0.096	0.384	0.48	178.16	0.481	0.656	1.187	0.0017	635.18	0.635
F57	75.5	88.9	591.6	66.4	108.34	0.133	0.532	0.665	258.16	0.698	0.952	1.722	0.0023	707.41	0.707
F58	51.2	46.9	361.8	39.8	58.23	0.072	0.286	0.358	138.16	0.373	0.509	0.921	0.0013	451.18	0.451
F59	84.5	56.8	517.7	58.2	92.34	0.114	0.454	0.568	208.16	0.562	0.767	1.387	0.002	696.55	0.697
F60	20.7	33.4	320.2	6.9	28.23	0.035	0.139	0.174	68.16	0.184	0.251	0.454	0.0006	208.53	0.209

## Sheet: Table S6
	Table S6: Pearson correlation matrix for radionuclide activities (Th-232, U-238, ⁴⁰K, Ra-226) and associated radiological hazard parameters
	Th-232 (Bq/kg)	U-238 (Bq/kg)	⁴⁰K (Bq/kg)	Ra-226 (Bq/kg)	Dose Rate (nGy/h)	Outdoor Dose (mSv/year)	Indoor Dose (mSv/year)	Total Dose (mSv/year)	Radium Equivalent (Bq/kg)	External Hazard Index (Ex)	Internal Hazard Index (In)	Radioactive Level Index (Iɣ)	Excess Lifetime Cancer Risk	AGED (mSv/year)
Th-232 (Bq/kg)	1	-0.09269	-0.12	-0.26	0.4628	0.46	0.462	0.46	0.42	0.44	0.43	0.45	0.468	0.488
U-238 (Bq/kg)	-0.09	1	0.61	0.59	0.5332	0.53	0.532	0.53	0.51	0.53	0.53	0.53	0.535	0.522
⁴⁰K (Bq/kg)	-0.12	0.61	1	0.87	0.6449	0.65	0.644	0.64	0.6	0.63	0.63	0.63	0.648	0.636
Ra-226 (Bq/kg)	-0.26	0.59	0.9	1	0.5947	0.59	0.593	0.59	0.57	0.59	0.6	0.6	0.6	0.592
Dose Rate (nGy/h)	0.46	0.53	0.6	0.59	1	0.9998	1	1	0.98	0.99	0.99	0.99	0.997	0.997
Outdoor Dose (mSv/year)	0.46	0.53	0.6	0.59	0.9998	1	1	1	0.98	0.99	0.99	0.99	0.996	0.996
Indoor Dose (mSv/year)	0.46	0.53	0.64	0.59	1	0.9999	1	1	0.98	0.99	0.99	0.99	0.996	0.997
Total Dose (mSv/year)	0.46	0.53	0.64	0.59	1	0.9999	1	1	0.98	0.99	0.99	0.99	0.996	0.996
Radium Equivalent (Bq/kg)	0.42	0.51	0.6	0.57	0.981	0.983	0.982	0.98214	1	1	1	0.99	0.974	0.975
External Hazard Index (Ex)	0.44	0.53	0.63	0.59	0.99	0.99	0.99	0.99024	0.99646	1	1	1	0.985	0.987
Internal Hazard Index (In)	0.43	0.53	0.63	0.6	0.99	0.99	0.99	0.9902	0.9966	0.99983	1	1	0.985	0.987
Radioactive Level Index (Iɣ)	0.45	0.53	0.63	0.6	0.992	0.992	0.992	0.992	0.99266	0.99884	0.99864	1	0.988	0.991
Excess Lifetime Cancer Risk	0.47	0.53	0.65	0.6	0.997	0.996	0.996	0.99647	0.97397	0.98469	0.98513	0.98838	1	0.997
AGED (mSv/year)	0.49	0.52	0.64	0.59	0.997	0.996	0.99657	0.99644	0.97493	0.98719	0.98673	0.99114	0.9969	1
